# Supplementary material for: Drug Repositioning of Inflammatory Bowel Disease Based on Co-Target Gene Expression Signature of Glucocorticoid Receptor and TET2
Source: Biology (Basel). 2024 Jan 29;13(2):82. doi: 10.3390/biology13020082 (PMC10886832; doi:10.3390/biology13020082)
Supplement: Supplementary file 1 [file biology-13-00082-s001.zip]

Archive with 3 entries (3 files):
- R scripts.pdf
- Supplementary Figures.pdf
- Supplementary Tables.xlsx
